# Supplementary material for: Women’s preferences for caesarean or vaginal birth with a perspective of future fertility: A discrete choice experiment
Source: PLoS One. 2024 Nov 7;19(11):e0310560. doi: 10.1371/journal.pone.0310560 (PMC11542828; doi:10.1371/journal.pone.0310560)
Supplement: S2 File — (XLSX) [file pone.0310560.s002.xlsx]

## Sheet: Raw Data
Study_ID	Age	Occupation	Industry	Industry_Other	Country of Birth	Ethnicity	Other Ethnicity	Educational Level	Infertility Tx	Infertility Tx Type	First_Baby	Gestation	Expected Birth	Caesarean Discussion	Complications_Spec	Complications_other	More Children	q1	q2	q3	q4	q5	q6	q7	Consistency_q2	q8	Difficulty	Improvements
	How old are you?	What is your occupation?	What industry do you work or study in?	Please specify the industry you work or study in	List of Countries	What ethnicity or race best describes you?	Please specify your ethnicity or race	What is the highest level of education you have completed?	Have you received treatment for infertility?	What type(s) of infertility treatment have your received? Select all that apply.	Are you expecting your first baby?	How many weeks pregnant are you?	What type of birth are you expecting?	Has your doctor or midwife discussed caesarean section with you?	What medical conditions, if any, have you experienced in your current pregnancy? Please select all that apply, or skip this question if you have not experienced any medical complications.	What other medical complications have you experienced in your current pregnancy?	Do you have plans to have more children after your current pregnancy?	Please imagine both of these birth scenarios and select the one you prefer: Birth Scenario A Birth Scenario B Pain No pain during delivery, more while recovering. Significant pain during delivery, less while recovering. Health of the mother after delivery Large risk of urinary incontinence. Most mothers will get a perineal injury. Small risk of infection. Longer hospital stay, cannot lift heavy i…	Please imagine both of these birth scenarios and select the one you prefer: Scenario A Scenario B Pain Significant pain during delivery, less while recovering. No pain during delivery, more while recovering. Health of the mother after delivery Small risk of infection. Longer hospital stay, cannot lift heavy items or drive for 2-6 weeks. Large risk of urinary incontinence. Most mothers will get a …	Please imagine both of these birth scenarios and select the one you prefer: Birth Scenario A Birth Scenario B Pain No pain during delivery, more while recovering. Significant pain during delivery, less while recovering. Health of the mother after delivery Small risk of infection. Longer hospital stay, cannot lift heavy items or drive for 2-6 weeks. Large risk of urinary incontinence. Most mothers…	Please imagine both of these birth scenarios and select the one you prefer: Birth Scenario A Birth Scenario B Pain Significant pain during delivery, less while recovering. No pain during delivery, more while recovering. Health of the mother after delivery Large risk of urinary incontinence. Most mothers will get a perineal injury. Small risk of infection. Longer hospital stay, cannot lift heavy i…	Please imagine both of these birth scenarios and select the one you prefer: Birth Scenario A Birth Scenario B Pain Significant pain during delivery, less while recovering. No pain during delivery, more while recovering. Health of the mother after delivery Large risk of urinary incontinence. Most mothers will get a perineal injury. Small risk of infection. Longer hospital stay, cannot lift heavy i…	Please imagine both of these birth scenarios and select the one you prefer: Birth Scenario A Birth Scenario B Pain No pain during delivery, more while recovering. Significant pain during delivery, less while recovering. Health of the mother after delivery Small risk of infection. Longer hospital stay, cannot lift heavy items or drive for 2-6 weeks. Large risk of urinary incontinence. Most mothers…	Please imagine both of these birth scenarios and select the one you prefer: Birth Scenario A Birth Scenario B Pain Significant pain during delivery, less while recovering. No pain during delivery, more while recovering. Health of the mother after delivery Small risk of infection. Longer hospital stay, cannot lift heavy items or drive for 2-6 weeks. Large risk of urinary incontinence. Most mothers…	Please imagine both of these birth scenarios and select the one you prefer: Birth Scenario A Birth Scenario B Pain Significant pain during delivery, less while recovering. No pain during delivery, more while recovering. Health of the mother after delivery Small risk of infection. Longer hospital stay, cannot lift heavy items or drive for 2-6 weeks. Large risk of urinary incontinence. Most mothers…	Please imagine both of these birth scenarios and select the one you prefer: Birth Scenario A Birth Scenario B Pain No pain during delivery, more while recovering. Significant pain during delivery, less while recovering. Health of the mother after delivery Large risk of urinary incontinence. Most mothers will get a perineal injury. Small risk of infection. Longer hospital stay, cannot lift heavy i…	Did you find any part of this survey difficult? Please explain.	Do you have any suggestions to improve this survey?
1	34	1	17		36	96		5	0			30	1	1			4	0	0	1	1	0	1	1	0	0
2	32	1	17		9	96		4	0			29	1	0			5	1	1	0	0	0	0	1	1	1	It was tricky in some situations to weigh up choosing the risks to the mother and baby.
3	21	3	16		24	108		2	0			34	1	1			5	1	0	0	0	0	0	1	0	1
4	34	1	7		86	105		4	0			28	1	0			5	1	0	1	1	1	1	0	0	0	Consider removing medical jargon.
5	28	4			78	104		4	0			30	1	1			3	0	0	0	1	1	1	0	0	1	Clear and smooth.
6	34	1	11		9	96		2	0			31	1	0			5	1	1	0	0	0	0	1	1	1	No, but I found myself choosing scenarios to avert any chance of brain injury to the baby.
7	31	4			172	102		5	0			34	1	0			5	0	0	1	1	0	0	1	0	1	It was difficult to weigh risks to the baby against pain for the mother.
8	34	1	7		104	102		4	0			31	1	0			2	0	0	1	1	1	1	0	0	0	Hard to decide at the start before I sorted out my priorities.
9	37	1	7		9	96		4	0			37	1	0			5	0	0	1	0	0	0	1	0	1	no	na
10	36	1	17		82	100		4	0			34	1	0			4	0	1	0	0	0	0	1	0	1
11	30	1	5		36	105		4	0			36	1	1			2	1	0	0	0	0	0	0	0	1	Yes, I found it difficult to choose between the different risks to the baby as I was under which risks were worse. I particularly found it hard to choose between the risks of breathing difficulties and brain injury.	More examples of how serious the situations are going to be. If the brain injuries are going to be very mild, I might prefer that.
12	32	1	17		185	96		4	0			28	1	0			4	0	0	1	0	1	0	1	0	1	It was hard to weigh up what would affect the baby.	Well presented and easy to follow.
13	26	1	17		130	104		4	0			38	1	0			3	1	1	0	0	0	0	1	1	1
14	34	1	17		9	96		4	0			34	1	0			4	1	0	1	1	1	0	0	0	1	Hard to answer. All very similar. Difficult to work out the difference between scenarios. Harder to answer the more I did. Difficult to weigh which risk was more important.	No, it was clear, just difficult to weigh the differences.
15	29	1	14		9	96		3	0			39	1	0			5	1	0	0	0	0	0	1	1	1
16	30	1	17		9	96		4	0			28	1	0			4	0	0	1	0	1	0	1	0	0	The risk of brain injury flags highest for me, but it was difficult to weigh this against the risks of future pregnancies. The slight changes in risk really made me reflect on my choices and what I valued.	No, it made sense, the risks were just difficult to choose between.
17	29	1	11		78	102		5	0			35	1	0			5	0	0	1	1	0	0	1	0	1	Ideally, I would not have to choose between the different risks. I would prefer not to have any of these risks with my pregnancy.
18	24	1	7		9	96		2	0			28	1	0			5	0	0	1	1	1	0	1	0	0	It is good to think about the risks and weigh up everything that could happen. It was difficult to choose between two things that you don't want to happen.	No, it was very easy to do and follow.
19	30	1	16		9	96		5	0			28	1	0			5	1	0	1	1	1	0	0	0	1	It was difficult to weigh up all the risks. I could understand each of the scenarios, but I would look at one part of a scenario and think 'that's what I want', but then I'd look at another part and think 'that's the opposite of what I want'.	No, the scenarios were easy to understand, I just found it difficult to weigh up the different risks.
20	36	1	17		91	102		4	0			28	1	0			5	1	1	0	0	0	0	0	0	0	The survey was easy to follow and understand. I found it hard to choose between some scenarios.
21	30	1	10		36	102		4	0			36	1	0			2	1	0	1	0	1	0	0	0	0	I found it easy to understand and do, but I found it hard to weigh the risks to myself and my baby.	It is a bit wordy in parts but I think that was required so the scenarios were appropriately detailed. It was a good length.
22	30	1	13		9	96		4	0			38	1	0			4	0	1	0	0	0	0	1	1	1	It was hard to weigh up the risks to myself and my baby, but it was nice to see them side by side. I would like my own options to be presented like this if possible.	No, it was clear and easy to understand.
23	31	1	16		9	96		4	0			36	1	0			5	0	0	1	1	0	0	1	0	1	No. I found that I weighed the risks to my future pregnancies highly.
24	35	1	17		136	102		5	0			34	1	1			4	1	1	0	0	1	0	1	0	0	I found it confusing. The options for scenario A and B are almost the same in each question with slight changes, and I found it hard to weigh these factor.	No, I can't think of any. It was confusing, but its the only way you can see all the risks. It would be better if it is less tricky with less risks.
25	34	1	11		9	96		5	0			28	1	0	5		3	0	0	1	1	1	0	1	0	1	I could understand all of it, I just found myself re-evaluating options as I went through and was presented with different combinations of risks. It was also hard to remember the different risks of the options I had been given.	There were possibly too many things to remember in the list. It was hard to remember each and choose and option easily. I was worried I was contradicting myself.
26	27	1	16		53	112	Egyptian	4	0			31	1	0			5	1	0	0	1	1	1	1	0	1	Yes, both options had bad scenarios.
27	26	1	17		9	96		3	0			28	1	1			4	0	1	0	0	0	0	0	0	1	Choosing between the two.
28	27	1	5		9	96		4	0			36	1	1			5	0	0	1	0	0	0	1	1	0	Some have a higher risk to the baby and less risk to you and it was difficult to weigh these.
29	26	1	19	Human Resources	164	104		5	0			36	1	1			5	1	0	0	0	1	0	1	0	1	It was tricky to begin with, but I established a method for how to answer each question. I decided which risks I preferred and counted them between each scenario, then if they were evenly split between the two scenarios, I would decide by choosing the risk for the baby I most preferred. The last scenario was tricky because the risks were mostly in favour of one scenario but the risk to the baby w…	I would like to be able to write notes on the survey so I can keep track of each risk instead of using my fingers to keep track of which risk is on each side.
30	26	1	17		172	102		4	0			31	1	0			5	0	0	0	1	1	0	1	0	1	It was hard to weigh up the risks. I particularly found it hard to weigh the risk of urinary incontinence and perineal tears to the mother with the risk of infection to the mother.	The scenarios were very similar and I found that they seemed to blend into each other at the end, and it became difficult to keep track of the risks on each side.
31	29	1	14		9	112	Asian and Caucasian	3	0			38	1	0			5	1	0	0	1	0	0	1	0	0	No, it was easy to understand, sometimes I just found it hard to weigh up the risks.
32	34	1	14		9	96		3	0			30	1	0	1		5	1	0	0	1	1	0	1	0	1	I found it more difficult to choose as the scenarios went on, but everything was easy to understand.
33	36	1	14		78	102		5	1	2		37	1	1			5	1	0	1	1	1	0	0	0	0
34	23	3	17		1	102		4	0		1	31	1	0	9		4	0	1	1	0	0	1	1	0	1	No	No
35	29	1	8		9	96		2	1	2	1	37	1	0	1		5	1	0	0	1	1	0	1	0	1
36	22	1	19	Operations Clerk	9	96		2	0		1	37	1	0			4	1	0	1	1	1	1	1	0	0
37	29	1	16		185	112	British	4	0		1	35	1	0			4	0	0	1	0	1	0	0	0	0	N/A	More explanations of types of interventions and issues alongside the questions.
38	35	1	19	Early childhood education	9	96		4	0		1	28	1	1			1	1	0	0	1	1	1	1	0	0
39	31	1	17		9	96		4	1	1,3	1	35	1	1			3	0	0	1	1	1	0	1	0	0
40	26	1	17		9	96		4	0		1	39	1	0			4	1	0	1	0	1	0	1	0	1		You should do a multi choice asking what complication people want the least
41	30	1	11		31	102		4	0		1	34	1	0			5	0	0	1	1	1	1	0	0	0	No	No
42	38	1	19	Veterinary	9	96		3	0		1	36	1	0			2	1	1	0	0	0	0	1	1	1	No but felt it could be biased with some of the scenarios to get the results wanted
43	31	1	5		192	102		4	0		1	31	1	0			3	1	0	0	0	1	1	1	0	1
44	30	1	6		9	96		2	0		1	36	1	0			3	0	1	0	0	0	0	1	1	1	Yes, difficult to choose
45	28	1	19	Graphic design	9	96		3	0		1	33	1	0			4	1	1	0	0	0	0	1	1	1
46	30	1	17		78	103		4	0		1	28	1	0	13	No	4	0	1	0	1	0	0	0	0	0	No	No
47	26	1	8		29	102		5	0		1	31	1	0	5		3	0	0	1	1	1	0	1	1	1
48	33	1	7		9	96		4	0		1	31	1	0			5	0	0	1	0	1	1	1	0	0
49	27	1	16		9	96		4	0		1	36	1	0			4	0	0	1	0	0	1	1	0	0
50	26	4			136	102		5	0		1	35	1	0			5	1	0	0	0	0	0	1	0	1	Some scenario details are not ideal and need compromises
51	21	1	11		9	98		2	0		1	40	1	0			5	1	0	1	0	1	0	1	1	0
52	34	1	10		130	112	Hazara	5	0		1	29	1	0			4	1	0	1	0	0	1	0	0	1	The questions were confusing due to the similar scenarios.
53	27	1	17		9	96		3	0		1	39	1	0			4	1	0	1	0	0	0	1	0	1
54	29	1	17		9	96		3	0		1	28	1	0	5		3	1	0	0	0	0	0	1	0	1	No	N/A
55	27	4			9	96		3	0		1	36	1	0			5	0	0	0	1	1	1	1	0	0
56	37	1	14		9	96		3	0		1	39	1	0			4	1	0	1	0	1	0	1	0	1	Not difficult but confusing- it seems to be repeating the differences between vaginal and cesarean but changing one or more possible outcomes
57	25	1	16		118	102		2	0		1	31	1	0			3	1	0	1	1	1	0	0	0	0	Questions were too similar which makes it hard to decide.
58	26	1	7		78	104		4	0		1	28	1	0			4	1	0	1	1	1	0	0	0	1	Yes it was very confused. Sometimes I didn’t understand.	Please explain face to face.
59	35	1	13		78	102		5	1	3	1	33	1	0			2	1	0	1	1	0	1	0	0	0
60	30	1	17		78	102		3	0		1	36	1	0			4	1	1	1	0	1	1	1	1	0
61	29	1	19	Sales	9	96		2	0		1	36	1	0			5	1	1	0	0	0	0	1	1	1		A bit repeatative.
62	28	1	19	Water, Fire, Mould Restoration	123	98		2	0		1	38	1	0	13	Baby's CSP in brain appearing abnormal in scans, but hasn't affected anything	3	0	0	0	1	1	0	1	0	0
63	19	1	7		110	96		4	0		1	28	1	1			5	1	0	0	0	0	1	0	0	0	Mo	No
64	37	1	11		9	96		3	1	2	1	28	1	0			3	0	0	1	1	1	0	1	0	1	Main thing I looked at was health of the baby - but was difficult to work out which scenario was worse
65	27	3	19	Interior design	9	96		4	0		1	28	1	0	2,13	Back pain (?lower back disc bulge)	4	0	0	1	0	1	0	1	0	0
66	36	2			9	96		3	0		1	31	1	0			4	1	0	1	1	1	1	0	0	0
67	35	3	16		9	96		3	0		1	33	1	0			3	1	0	1	0	1	0	0	0	0	Too repetitive. Got boring reading scenarios. Don’t think survey will be accurate.	Find another not repetitive way to get data you want
68	19	4			95	101		2	0		1	28	1	0	9		3	0	0	1	0	0	0	1	1	1	No	No
69	34	1	16		75	102		5	0		1	37	1	0			4	1	0	1	1	1	1	0	0	1	Quite difficult. More depending on the risk baby might have instead of what’s going to happen to mum’s body. A lot of them seem to be similar.
70	32	1	17		78	103		5	0		1	36	1	1			5	1	0	0	1	1	0	1	0	0	Scenario questions were confusing	All questions were looking same. Should have clear options
71	24	1	11		9	96		2	0		1	36	1	1			5	1	0	1	1	1	1	0	0	0
72	27	1	16		9	96		4	0		1	29	1	0			5	0	0	1	0	1	0	1	0	1	The repetitive nature of scenarios. Also felt the scenarios were not variable or made sense with the different risk outcomes.	Clearer interventions listed causing these risks.
73	37	1	19	Police Officer	9	96		4	0		1	30	1	1			3	1	0	0	1	1	0	0	0	1	No	No
74	30	3	16		104	102		4	0		1	28	1	0			4	0	0	1	1	1	1	1	0	0
75	31	1	13		78	104		5	0		1	36	1	0	1		3	0	0	1	0	1	0	1	0	0	bit confusing with similar questions every time	rate each risk individually rather than all in different order everytime
76	31	1	17		78	112	Indian	3	0		1	31	1	0			4	1	0	0	1	0	0	1	1	1	No	no
77	29	1	13		78	104		5	0		1	39	1	0			3	1	0	1	0	1	0	0	0	1
78	29	1	19	Public service	9	96		4	0		1	31	1	0			5	1	1	0	0	0	0	1	1	1	Both choices were always bad
79	21	4			173	112	Albanian	2	0		1	28	3				5	0	1	0	1	1	0	1	1	0
80	42	1	17		162	102		4	0		1	37	3		13	too old	3	1	1	0	0	0	0	1	1	1
81	36	1	17		161	104		5	0		1	29	1	0			4	1	1	0	0	0	0	1	1	1	No	No
82	26	1	13		36	102		5	0		1	28	1	0			2	0	0	1	1	1	0	0	0	1	Yes the risk questions sometimes are relatively hard to evaluate pros and cons. But personally I will choose the one that brings overall lower risk to baby and mom	N/A
83	31	1	14		9	96		5	0		1	31	1	0			5	1	0	1	0	1	0	1	0	1
84	25	4			9	96		4	0		1	38	1	0			4	0	1	1	1	1	1	1	0	0
85	30	1	15		9	96		5	0		1	33	1	0	2		4	1	0	0	1	1	0	0	0	1
86	25	1	11		9	96		4	0		1	29	1	1			5	0	0	1	1	1	1	0	0	0	No	No
87	38	1	19	Hospitality	9	96		2	0		1	34	1	0			3	0	0	0	0	0	0	0	1	0
88	28	1	11		123	98		4	0		1	39	1	1			5	0	0	1	1	0	0	1	0	1
89	26	1	16		164	96		3	0		1	35	1	0			3	1	1	1	0	0	0	0	0	1
90	33	1	9		78	104		5	1	2	1	28	1	0			4	1	0	1	0	1	0	0	0	1	N/a	N/a
91	33	1	14		9	96		3	1	1	1	28	1	0	5		4	0	1	1	1	1	0	1	0	0
92	31	1	17		162	103		5	0		1	28	1	0			3	1	0	1	0	1	0	1	0	1
93	18	4			9	96		2	0		1	36	1	0			3	0	0	0	1	1	0	0	0	0
94	41	1	15		57	100		5	0		1	31	1	0	13	anti-E	2	1	0	0	0	0	0	0	0	1	Yes, it was somewhat confronting having to imagine having to make a decision like this.
95	32	1	17		9	96		4	0		1	39	1	0	5,13	Heart palpitations	2	1	1	0	1	1	0	0	1	1	Yes, hard to choose whether small risk of brain injury or large risk of urinary incontinence is best choice	No
96	31	1	18		9	96		4	0		1	28	1	0			5	0	0	0	0	0	1	1	0	0
97	31	1	17		9	96		4	0		1	35	1	0			5	1	1	1	0	0	0	1	1	0	very difficult, all scenarios are just slightly different which made it really difficult to process the information
98	37	1	17		9	96		2	0		1	38	1	0			5	1	0	1	0	1	0	0	0	1
99	31	1	17		9	96		5	0		1	31	1	0			4	1	0	1	0	1	0	1	0	0
100	28	1	17		9	96		3	0		1	32	1	0			4	1	0	1	1	1	1	0	1	1
101	29	1	17		9	102		5	0		1	39	1	0	1,9		4	1	1	0	1	0	0	1	0	1
102	30	1	17		9	96		3	0		1	38	1	0			3	1	1	1	0	0	0	1	0	1
103	29	1	19	Tatts lotto	78	103		3	0		1	39	1	0			1	0	0	0	0	0	0	0	0	0	No	No all good
104	33	1	13		9	97		5	1	1,2,3	1	37	1	1			5	1	0	0	1	0	0	1	0	1	NA	NA
105	36	1	5		185	112	British	5	0		1	40	1	0	2		4	1	0	1	0	0	0	1	0	1
106	30	1	16		59	96		3	0		1	36	1	0			5	1	1	0	0	0	1	1	0	1	No	No
107	38	2			9	96		4	0		1	34	1	0	1,9		4	1	0	0	1	1	0	0	0	1
108	32	1	17		165	111		3	0		1	32	1	0			5	0	0	0	0	0	0	0	0	0	N/A	N/A
109	42	2			187	102		5	0		1	29	1	0			2	1	1	0	0	0	0	1	1	1
110	39	1	17		9	96		5	1	1	1	37	1	1	1		4	1	0	1	1	1	0	1	0	1
111	36	1	16		31	106		3	0		1	33	1	0			1	1	0	1	0	0	1	0	0	1	It was a little confusing about what each scenario meant (epidural vs cesarean etc) but overall okay	No
112	31	1	16		9	96		3	1	3	1	29	1	0			5	1	0	1	0	0	0	1	0	0	No	No
113	35	2			9	102		2	0		1	39	1	1			2	0	0	0	1	1	0	1	0	0
114	31	1	13		9	96		4	0		1	31	1	0			4	0	0	1	1	1	0	1	0	1	Weighing up the short term vs long term side effects.	No
115	31	1	6		123	99		2	0		1	34	1	1			3	1	0	0	1	1	0	0	0	0	Yes, I just didn't understand it properly. I would love to learn more on what I agreed on. Cause some of the things I just don't even understand .
116	39	1	17		75	102		5	0		1	36	1	0	2		1	0	0	1	1	1	1	0	0	0	Yes too confusing
117	31	1	19	Hairdresser	123	112	Niuean/Cook Island	3	0		1	32	1	0			4	1	0	0	0	0	1	0	0	1
118	32	1	3		78	102		5	0		1	36	1	1			3	0	0	0	0	0	0	0	0	0
119	24	1	16		9	96		3	0		1	38	3		1,5		5	0	0	1	1	1	1	0	1	0
120	28	1	5		78	112	Indian	5	0		1	28	1	0	13	None	4	1	0	1	1	1	0	1	0	1
121	27	1	17		192	102		4	0		1	34	1	0			3	1	1	1	1	1	1	1	0	1	None	NA
122	29	1	3		136	102		5	0		1	29	1	1			4	1	0	1	0	0	1	0	0	1
123	35	2			78	112	Indian	5	0		1	29	3				4	0	0	0	1	1	1	0	0	1
124	28	1	19	Child protection	9	96		4	0		1	28	1	0	1,2,5		3	0	0	1	1	1	1	0	0	0		Varied options. Felt like singular question being asked repeatedly with no marginal difference.
125	34	1	16		185	96		3	0		1	31	3				3	1	0	1	1	1	0	0	0	1
126	32	1	5		9	96		4	0		1	28	1	0	1		3	0	1	0	0	0	0	1	1	1	No	No
127	29	1	11		154	96		3	0		1	35	1	0	1		5	1	0	1	0	0	0	1	0	1	I think I may have misread some of the questions I didn’t realise the risks changing until the end (like from small to medium to large)	No
128	27	2			9	96		4	0		1	36	1	0			4	0	0	1	0	1	1	0	0	0	Felt as if multiple scenario pairs were shown together. Seemed as if choosing between the same two scenarios a lot.	N/A
129	32	1	17		79	102		4	1	2	1	38	1	0			3	0	0	0	0	0	0	0	0	0
130	40	1	16		9	96		4	0		1	32	1	0			3	0	0	1	0	0	0	1	0	0	No	“Significant pain” is rather leading I thought. No one likes pain. Perhaps labour pains, birthing pain, contraction pain would be better a description
131	35	1	1		104	102		3	0		1	34	1	0			3	0	0	1	1	1	0	0	0	1	Not really.	No.
132	32	1	16		36	103		5	0		1	28	1	0			4	1	0	0	1	1	1	0	0	1
133	28	1	13		192	102		5	0		1	28	1	0			2	1	0	0	1	1	1	0	0	1
134	32	1	16		9	96		5	0		1	37	1	0			4	1	0	1	0	0	0	1	0	0
135	34	4			24	108		5	0		1	34	1	0	1		2	0	0	1	1	1	1	0	0	0	As the questions and options were similar, in the end i wasn’t giving much attention, as i had the feeling that I was answering the same question.
136	36	1	11		9	96		4	0		1	31	1	0			3	1	1	0	0	0	0	1	1	1	Difficult to understand what birthing preferences each actually resulted from.	Could have made it more realistic to scenarios that may actually occur to be educational also.
137	26	1	19	Nutrition	9	96		4	0		1	36	1	1	1		5	0	0	0	1	0	0	1	1	1	Yes. The scenarios were too similar.
138	36	1	11		136	102		5	0		1	36	1	0	2		4	1	0	1	1	1	0	0	0	1	Some scenarios where there may be a significant to the baby
139	25	1	19	Domestic cleaning	67	100		3	0		1	34	1	0			4	1	0	1	0	1	1	1	1	0	Not hard but very repetitive
140	31	1	14		192	102		5	0		1	28	1	0	5		3	0	0	0	0	0	0	0	0	0	no	no
141	30	1	11		83	96		2	1	2	1	36	1	0	1,2		5	1	1	0	0	0	1	1	1	1
142	33	1	19	Hairdresser	9	96		2	0		1	29	1	0			5	1	1	0	0	0	0	1	1	1	Yea I found it hard as I always chose the option that didn’t involve baby risk of brain damage
143	44	1	7		9	96		3	0		1	38	1	0			3	1	0	0	1	1	0	1	0	1	Yes, confronting looking at options and knowing what's best
144	35	1	3		104	104		3	0		1	28	1	1			3	0	0	1	0	1	1	0	0	0	Yes. Similar questions, sometimes i don't understand	I'm not sure
145	31	1	17		29	102		5	0		1	28	1	0			5	1	0	1	0	0	0	0	0	1	Yes, the questions are repetitive.
146	31	1	16		9	112	British	3	0		1	31	1	0	13	Eptopic pregency in novembet	4	1	0	1	1	1	1	0	0	0
147	27	2			78	104		4	0		1	28	1	0	1		4	1	0	1	0	0	0	0	0	1
148	36	1	7		185	112	British Caucasian	2	0		1	29	1	0			5	1	0	1	1	1	0	1	0	0
149	25	1	3		9	96		2	0		1	34	1	0			5	0	0	1	0	0	1	1	0	1	No but it does not make sense to me. Why are they all basically the same? With minor changes...	Maybe ask AFTER the birth, it's a bit much for a expecting mother to think about her baby having complications during birth.
150	27	1	17		130	102		4	0		1	28	1	0	1		4	0	0	0	0	0	0	1	1	1	I answered assuming if complications of baby post birth was not included, it was not a possibility. Was not unsure of severity of breathing difficulties, would this be life threatening? If so my answers would be different
151	29	1	5		78	104		4	0		1	29	1	0			3	1	1	0	0	0	0	1	0	1	Selecting which one is okay - health of baby when born
152	26	1	9		130	102		4	0		1	39	1	0			4	0	0	0	0	0	0	0	0	0	no	no
153	22	1	5		9	96		2	0		1	36	1	0			5	0	0	1	0	0	1	0	1	1
154	32	1	11		9	102		4	0		1	33	1	1			5	0	0	1	1	0	0	1	0	1
155	39	1	16		164	112	Sinhalese	3	0		1	28	1	0			2	1	1	0	0	0	0	1	1	0	No	No
156	27	4			78	112	North india	4	0		1	28	1	0	13	Some time feel fast heart rate around 100-110b/min	5	0	0	0	1	0	1	0	0	1	No	No
157	24	4			130	96		2	0		1	30	1	1			3	0	1	1	0	0	1	1	1	0	A little bit.	No.
158	30	1	14		26	100		4	0		1	34	1	1			5	0	0	0	1	1	1	0	0	1
159	34	1	17		36	102		5	0		1	28	1	0	2		3	0	0	1	1	1	0	1	0	1	No	Too much scenario
160	30	1	16		9	97		4	1	3	1	29	1	0	5		5	1	0	0	1	1	0	1	1	0
161	28	1	19	Print / Graphic Design	123	98		3	0		1	30	1	0	1,2,5,13	Extended morning sickness (but not HG)	2	1	1	0	0	0	0	1	0	1	The scenario section was difficult - having the same choice over again but slightly different was a bit confusing. I based a lot of my responses around brain injury risk as it is more likely permanent.
162	30	1	16		9	96		4	0		1	28	1	0			3	0	0	0	1	1	1	1	0	1	Yes it was all very confusing.
163	29	1	19	I work in powder milk factory as packaging operator	80	105		2	0		1	28	1	0			5	1	1	1	1	1	1	1	1	1
164	18	1	19	Waitress	9	96		2	0		1	38	1	0	13	0	5	0	0	0	0	1	1	1	0	1	Yes	Way too repetitive
165	26	2			121	104		3	0		1	38	1	0			5	1	0	1	0	0	1	0	0	1	This is my first pregnancy so some of the terms are takes time to understand	No
166	34	1	17		9	96		5	0		1	32	1	0	1,2		5	0	0	1	1	1	0	1	0	1	Yes because each scenario is so similar.	No
167	30	4			78	112	punjab	4	0		1	29	1	0			5	1	0	1	1	0	0	1	0	0	No	No
168	33	1	16		9	104		4	1	1	1	29	1	0	2		4	1	1	0	1	1	0	1	0	1
169	24	1	16		9	96		3	0		1	30	1	0			5	1	0	1	1	1	0	0	0	1	No	No
170	24	1	17		9	96		3	0		1	28	1	0			4	1	1	0	0	0	0	1	1	1
171	40	1	4		36	102		5	1	2	1	28	1	0			3	0	0	1	1	1	0	1	0	1
172	34	1	17		104	105		3	0		1	28	1	0			4	0	1	1	1	1	1	0	0	0
173	35	1	17		136	105		4	0		1	34	1	0			4	0	0	1	1	0	1	0	0	1
174	26	1	14		9	96		3	0		1	30	1	0	1,5		4	1	0	0	1	1	1	0	0	1	a little confusing because the question were pretty much exactly the same. But you're not really getting my answer, there's not one thing I want in particular, except a healthy baby, and that wasn't an option?	a little confusing because the question were pretty much exactly the same. But you're not really getting my answer, there's not one thing I want in particular, except a healthy baby, and that wasn't an option?
175	28	1	14		9	96		4	0		1	30	1	0			5	0	0	1	0	1	1	0	0	1	NA	NA
176	32	1	17		53	101		3	0		1	28	1	0			5	0	0	0	0	0	0	0	0	0	No	NA
177	31	1	7		153	100		5	0		1	28	1	0			1	1	0	1	1	0	1	0	0	0
178	34	1	19	Pharmacy technician	78	102		3	0		1	28	1	0	13	None	3	0	0	0	0	1	1	0	0	0	None	None
179	33	1	19	Gaming Attendant	136	102		3	0		1	29	1	0			3	0	0	1	1	1	1	0	0	0	No	No
180	37	1	15		9	96		4	0		1	28	1	0			2	1	0	1	0	0	0	1	0	1
181	26	4			78	104		5	0		1	28	1	0			3	0	0	1	0	1	0	0	1	0
182	29	1	13		78	104		4	0		1	28	1	0			4	1	0	1	1	1	1	0	0	0	No
183	30	1	7		9	96		3	0		1	28	1	0			4	0	0	1	1	1	1	0	0	0
184	37	1	16		164	103		3	0		1	32	1	0			5	1	0	1	0	0	1	0	1	1	No but it’s confusing	All the scenarios looks similar
185	29	1	17		121	104		4	0		1	28	1	0			3	1	0	1	0	0	1	0	0	1
186	33	1	3		9	96		3	0		1	34	1	0			4	0	0	1	0	0	0	1	0	0
187	35	1	19	Transport engineering	185	112	North european	4	0		1	30	1	0			5	1	0	0	1	1	0	1	0	0
188	29	1	16		9	96		5	0		1	33	1	0	5		5	1	1	1	0	0	0	1	0	1	Assessing the risk between brain injury and chance of having another child.	n/a
189	32	1	19	Not for profit	185	100		5	0		1	28	1	0	5		5	1	0	0	1	1	0	1	0	1
190	29	1	19	HR/Recruitment	9	96		4	0		1	31	1	0			5	0	1	0	0	0	0	1	1	1
191	39	1	7		9	96		4	0		1	33	1	0			3	1	0	0	0	0	0	1	0	0	I didn't find any value in selecting between the scenarios. Both were options I would not want to pick.
192	30	1	17		9	96		5	0		1	29	1	0			5	1	0	1	0	1	0	1	0	0	Difficult to differentiate the scenarios. Should have come with a warning regarding the scenarios being discussed. Coming from a healthcare industry I understand the risks and interventions yet it could be distressing completing this for someone who has a history of anxiety or trauma.	Scenarios to be more detailed/different each time so the person completing it has a better understanding of the answers their completing.
193	33	1	13		82	112	Irish	5	0		1	36	1	0			4	0	0	1	1	1	1	1	0	0
194	34	1	16		9	96		5	0		1	32	1	0			3	1	0	0	1	1	0	1	0	1	Most options sound awful to be honest (first time mother)
195	30	1	7		9	96		2	0		1	32	3		5		3	0	1	0	0	1	0	0	1	1
196	22	2			172	102		2	0		1	28	1	0			5	0	1	1	1	1	0	1	0	1	Yes, I still do not get the scenario A and B.	Explain it better
197	33	1	17		172	112	Taiwan	4	0		1	28	1	0			3	1	0	0	0	0	0	0	0	0	No.	Taiwan is a country.
198	25	1	7		9	96		2	0		1	28	1	0			5	0	0	1	0	1	0	1	0	0
199	38	1	19	Social worker	42	100		5	0		1	29	3				1	0	1	0	1	1	0	0	1	1	No	No
200	29	1	10		151	104		5	0		1	32	1	0			4	0	1	0	1	1	0	0	1	1
201	27	1	10		78	104		5	0		1	28	1	0			3	1	0	1	0	0	0	0	0	1	Scenarios where a bit confusing
202	26	1	16		9	96		5	0		1	35	1	0			4	0	0	0	0	0	0	0	0	1
203	34	1	19	Sport	9	96		5	1	3	1	31	1	1			4	0	0	1	1	0	0	0	0	0	No	No
204	30	4			78	102		3	0		1	29	1	0			5	0	0	1	1	1	0	0	0	1	No	All good
205	26	1	13		9	96		3	0		1	28	1	0	1,9		3	1	0	1	1	1	0	0	0	0
206	33	1	17		9	102		3	0		1	30	1	0			4	0	0	0	1	1	0	1	1	0	No
207	37	1	13		36	102		5	0		1	28	1	0			1	0	1	1	1	1	1	0	1	0	Scenario section is boring
208	27	1	7		78	104		5	0		1	29	1	0			4	1	1	1	0	1	1	1	1	1	No	No
209	23	5			9	99		2	0		1	34	1	1			3	0	0	0	0	0	0	0	0	0
210	21	4			173	112	Albanian	2	0		1	34	3				5	0	1	0	1	1	0	1	1	0	No	No
211	31	1	17		9	112	Fijian indian	3	1	2,3	1	29	1	0			3	1	1	1	1	0	1	0	0	0	Just found it confusing with terminology

## Sheet: Demgraphics Key
Occupation	Code			Industry of Employement	Code			Country of Birth	Code *			Ethnicity	Code			Educational Level	Code			Infertility Treatment	Code			Type of Infertility Treatment	Code			Expected Mode of Birth	Code			Discussed Caesarean with Doctor or Midwife	Code			Medical Complications	Code *			Plans for More Children	Code
Employed	1			Agriculture, Forestry and Fishing	1			Afghanistan	1			Australian (Non-Indigenous)	96			Primary School	1			No	0			Ovulation Induction	1			Natural Vaginal Birth	1			No	0			Anaemia	1			Definitely Not	1
Seeking Employment	2			Mining	2			Australia	9			Australian (Aboriginal or Torres Strait Islander)	97			High School (Secondary School)	2			Yes	1			IVF	2			Induced Vaginal Birth	2			Yes	1			Vaginal Bleeding in Pregnancy	2			Probably Not	2
Student	3			Manufacturing	3			Brazil	24			New Zealander	98			Vocational/Graduate Diploma or Certificate	3							IUI	3			Caesarean Section	3							Cholestasis of Pregnancy	3			Might or Might Not	3
Domestic (Home) Duties	4			Electricity, gas, water and waste services	4			Cambodia	29			Pacific Islander	99			Undergraduate University Degree	4																			Foetal Malformations	4			Probably Yes	4
Retired	5			Construction	5			Canada	31			Southern and Eastern European	100			Postgraduate University Degree	5																			Depression or Anxiety	5			Definitely Yes	5
				Wholesale trade	6			China	36			North African and Middle Eastern	101																							Type 1/Type 2 Diabetes	6
				Retail Trade	7			Egypt	53			South-East Asian	102																							Foetal Growth Restriction	7
				Accomodation and food services	8			Estonia	57			North-East Asian	103																							Pre-Existing High Blood Pressure (Hypertension)	8
				Transport, postal and warehousing	9			Fiji	59			Southern Asian	104																							Hyperemesis Gravidarum (Severe Nausea and Vomiting)	9
				Information media and telecommunications	10			Greece	67			Central Asian	105																							Infection (HIV, Hepatitis B or C, Syphilis, Chlamydia, Gonorrohea, Chicken Pox, Rubella)	10
				Financial and insurance services	11			Hong Kong	75			North American	106																							LGA Baby	11
				Rental, hiring and real estate services	12			India	78			Central American	107																							Other	13
				Professional scientific and technical services (e.g., engineer, scientist, architect, vet, lawyer, accountant, other consultant)	13			Indonesia	79			South American	108																							Gestational Diabetes	14
				Administrative and support services	14			Ireland	82			Caribbean Islander	109																							Pregnancy-Induced Hypertension	16
				Public Administration and Safety	15			Israel	83			Central and West African	110																							Pre-Eclampsia	17
				Education and Training	16			Japan	86			Southern and East African	111
				Healthcare and Social Assistance	17			Kuwait	91			Other	112
				Arts and recreation Services	18			Lebanon	95																											* For ease of use, only codes for complications that were selected by participants are included.
				Other	19			Malaysia	104			*** Only codes for reported ethnicities are included for ease of use.
								Mauritius	110
								Myanmar	118
								New Zealand	123
								Oman	130
								Philippines	136
								Seychelles	154
								South Africa	161
								South Korea	162
								Sri Lanka	164
								Sudan	165
								Thailand	172
								The former Yugoslav Republic of Macedonia	173
								United Kingdom of Great Britain and Northern Ireland	185
								United States of America	187
								Viet Nam	192
									* For ease of use, only country codes which were selected by participants are included above.

## Sheet: Choice Set Design Key
Choice Set	Scenario	PainCS	MotherCS	BabyCS	InterventionCS	FertilityCS	ComplicationsCS
1	A	1	0	0	0	0	0
1	B	0	1	1	1	1	1
2	A	0	1	0	1	0	0
2	B	1	0	1	0	1	1
3	A	1	1	1	0	1	0
3	B	0	0	0	1	0	1
4	A	0	0	1	1	1	0
4	B	1	1	0	0	0	1
5	A	0	0	1	0	0	1
5	B	1	1	0	1	1	0
6	A	1	1	1	1	0	1
6	B	0	0	0	0	1	0
7	A	0	1	0	0	1	1
7	B	1	0	1	1	0	0
8	A	1	0	0	1	1	1
8	B	0	1	1	0	0	0
In the raw data for each question, scenario A is coded as 0 and Scenario B is coded as 1.
The choice sets as shown to the participants can be found in S1 File (DCE questionnaire), and coded above.
Each of the attributes is coded above such that "1" codes the level representing a caesarean birth and "0" codes the level representing a vaginal birth for each attribute
